# Supplementary material for: Gender Differences in Protein Consumption and Body Composition: The Influence of Socioeconomic Status on Dietary Choices
Source: Foods. 2025 Mar 5;14(5):887. doi: 10.3390/foods14050887 (PMC11899518; doi:10.3390/foods14050887)
Supplement: Supplementary file 1 [file foods-14-00887-s001.zip]

Archive with 1 entries (1 files):
- foods-3502919-supplementary.pdf
